# Supplementary material for: Benzoic acid facilitates ANF in monocot crops by recruiting nitrogen-fixing Paraburkholderia
Source: ISME J. 2024 Oct 22;18(1):wrae210. doi: 10.1093/ismejo/wrae210 (PMC11632831; doi:10.1093/ismejo/wrae210)
Supplement: Sup_Tab_1_wrae210 [file sup_tab_1_wrae210.xlsx]

## Sheet: Sheet1
Strain	Culture medium	Species	Genus Level	nifH
>SUR2	SNX	Pseudomonas putida strain NBRC 14164	Pseudomonas	+
>SUR3	JNFb	Paraburkholderia kururiensis strain LMG 19447	Paraburkholderia	+
>SUR5	JNFb	Pseudomonas putida strain NBRC 14164	Pseudomonas	+
>SUR6	JNFb	Paraburkholderia bannensis strain BE22	Paraburkholderia	+
>SUR9	JNFb	Pseudomonas putida strain NBRC 14164	Pseudomonas	+
>SUR10	JNFb	Paraburkholderia kururiensis strain IC-76A	Paraburkholderia	+
>SUR11	JNFb	Paraburkholderia bannensis strain BE22	Paraburkholderia	+
>SUR12	JNFb	Paraburkholderia heleia strain MaAR-230	Paraburkholderia	+
>SUR16	SNX	Paraburkholderia bannensis strain BE22	Paraburkholderia	+
>SUR17	JNFb	Paraburkholderia kururiensis strain IC-76A	Paraburkholderia	+
>SUR18	SNX	Burkholderia sp. DRS9A	Burkholderia	+
>SUR19	JNFb	Burkholderia sp. strain Y29	Burkholderia	+
>SUR20	JNFb	Burkholderia heleia SA41	Burkholderia	+
>SUR21	JNFb	Paraburkholderia kururiensis strain IC-76A	Paraburkholderia	+
>SUR22	JNFb	Paraburkholderia tropica strain BE15	Paraburkholderia	+
>SUR24	JNFb	Paraburkholderia tropica strain BE15	Paraburkholderia	+
>SUR25	JNFb	Pseudomonas putida strain NBRC	Pseudomonas	+
>SUR32	M715	Cupriavidus sp. strain Y10-1	Cupriavidus	+
>SUR34	YEM	Burkholderia sp. strain RL17-374-BIB-C	Burkholderia	+
>SUR39	Ashby	Agromyces indicus strain NIO-1018	Agromyces	+
>SUR41	Ashby	Bacillus sp. (in: Bacteria) strain JJM43	Bacillus	+
>SUR44	Azotobacter	Bacillus pumilus strain DOK2	Bacillus	+
>SUR46	TYG	Bacillus wiedmannii strain FSL W8-0169	Bacillus	+
>SUR50	TYG	Rhizobium sp. strain BPMI	Rhizobium	+
>SUR53	Ashby	Microbacterium foliorum	Microbacterium	+
>SUR54	TYG	Staphylococcus haemolyticus strain HCLB02	Staphylococcus	+
>SUR57	YEM	Burkholderia sp. strain Y29	Burkholderia	+
>SUR60	M715	Pseudomonas putida strain NBRC 14164	Pseudomonas	+
>SUR61	M715	Bacillus aryabhattai strain PYMW	Bacillus	+
>SUR62	Ashby	Pseudomonas putida strain NBRC 14164	Pseudomonas	+
>SUR65	YEM			+
>SUR69	YEM	Enterobacter sp. WL113	Enterobacter	+
>SUR70	YEM	Bacillus aerius strain 24K	Bacillus	+
>SUR71	YEM	Bacillus aerius strain 24K	Bacillus	+
>SUR76	Azotobacter	Pantoea sp. strain R3	Pantoea	+
>SUR80	Azotobacter			+
>SUR85	Azotobacter			+
>SUR86	Azotobacter	Enterobacter sp. strain SA 191	Enterobacter	+
>SUR88	Azotobacter	Sphingomonas sp. strain NYL22	Sphingomonas	+
>SUR93	Azotobacter	Acinetobacter seifertii strain LUH 1472	Acinetobacter	+
>SUR94	Azotobacter			+
>SUR95	Azotobacter	Bacillus sp. (in: Bacteria) strain JJM20	Bacillus	+
>SUR100	TYG	Bacillus thuringiensis strain Bt185	Bacillus	+
>SUR101	TYG	Bacillus thuringiensis strain C15	Bacillus	+
>SUR104	TYG	Pantoea agglomerans strain Pg2	Pantoea	+
>SUR108	TSB			+
>SUR114	M715	Paraburkholderia heleia strain SA41	Paraburkholderia	+
>SUR116	M715			+
>SUR119	M715	Pantoea dispersa strain MPJ9	Pantoea	+
>SUR123	M715	Pantoea agglomerans strain Pg2	Pantoea	+
>SUR133	TYG	Burkholderia vietnamiensis strain LMG 10929	Burkholderia	+
>SUR135	Azotobacter			+
>SUR136	Azotobacter			+
>SUR137	Azotobacter			+
>SUR138	Azotobacter			+
>SUR139	YEM	Enterobacter tabaci strain YIM Hb-3	Enterobacter	+
>SUR143	YEM	Enterobacter tabaci strain YIM Hb-3	Enterobacter	+
>SUR146	M715	Enterobacter tabaci strain YIM Hb-3	Enterobacter	+
>SUR147	M715			+
>SUR148	TSB			+
>SUR150	M715			+
>SUR151	M715			+
>SUR152	M715			+
>SUR154	YEM	Humibacter aquilariae strain CC-YTH161	Humibacter	+
>SUR157	YEM			+
>SUR158	YEM			+
>SUR159	YEM			+
>SUR160	Dobereiner			+
>SUR161	TYG	Enterobacter tabaci strain YIM Hb-3	Enterobacter	+
>SUR162	TYG			+
>SUR163	TYG			+
>SUR164	Azotobacter			+
>SUR165	Azotobacter			+
>SUR166	Azotobacter			+
>SUR167	M715	Bacillus aerius strain 24K	Bacillus	+
>SUR168	Azotobacter			+
>SUR170	M715			+
>SUR171	Dobereiner			+
>SUR172	Dobereiner			+
>SUR173	YEM			+
>SUR174	YEM			+
>SUR175	TYG			+
>SUR176	Azotobacter			+
>SUR177	TSB	Enterobacter tabaci strain YIM Hb-3	Enterobacter	+
>SUR178	Azotobacter	Ralstonia pickettii strain NBRC 102503	Ralstonia	+
>SUR179	Azotobacter	Ralstonia pickettii strain NBRC 102503	Ralstonia	+
>SUR216	Dobereiner	Phytobacter ursingii strain ATCC 27989	Phytobacter	+
>SUR220	Dobereiner	Phytobacter ursingii strain ATCC 27989	Phytobacter	+
>SUR240	Ashby	Novosphingobium sediminicola strain HU1-AH51	Novosphingobium	+
>SUR270	Ashby	Nitrospirillum amazonense strain Am 14	Nitrospirillum	+
>SUR283	SNX	Phytobacter diazotrophicus strain LS 8	Phytobacter	+
>SUR284	SNX	Phytobacter ursingii strain ATCC 27989	Phytobacter	+
>SUR286	SNX	Phytobacter diazotrophicus strain LS 8	Phytobacter	+
>SUR288	SNX	Phytobacter diazotrophicus strain LS 8	Phytobacter	+
>SUR291	SNX	Novosphingobium sediminicola strain HU1-AH51	Novosphingobium	+
>SUR302	SNX	Herbaspirillum seropedicae strain Z67	Herbaspirillum	+
>SUR304	SNX	Phytobacter diazotrophicus strain LS 8	Phytobacter	+
>SUR309	SNX	Pelomonas aquatica strain CCUG 52575	Pelomonas	+
>SUR310	SNX	Ensifer collicola strain Mol 12	Ensifer	+
>SUR311	SNX	Phytobacter ursingii strain ATCC 27989	Phytobacter	+
>SUR315	SNX	Phytobacter ursingii strain ATCC 27989	Phytobacter	+
>SUR316	SNX	Phytobacter ursingii strain ATCC 27989	Phytobacter	+
>SUR317	SNX	Phytobacter ursingii strain ATCC 27989	Phytobacter	+
>SUR318	SNX	Phytobacter diazotrophicus strain LS 8	Phytobacter	+
